# Supplementary material for: Non-Toxic Increases in Nitrogen Availability Can Improve the Ability of the Soil Lichen Cladonia rangiferina to Cope with Environmental Changes
Source: J Fungi (Basel). 2022 Mar 23;8(4):333. doi: 10.3390/jof8040333 (PMC9025437; doi:10.3390/jof8040333)
Supplement: Supplementary file 1 [file jof-08-00333-s001.zip]

Archive with 1 entries (1 files):
- jof-1609753-supplementary.pdf
